# Supplementary material for: Volumetric Modulated Arc Therapy Improves Outcomes in Definitive Radiochemotherapy for Anal Cancer Whilst Reducing Acute Toxicities and Increasing Treatment Compliance
Source: Cancers (Basel). 2021 May 21;13(11):2533. doi: 10.3390/cancers13112533 (PMC8196749; doi:10.3390/cancers13112533)
Supplement: Supplementary file 1 [file cancers-13-02533-s001.zip › Table S1.xlsx]

## Sheet: Tabelle1
Table S1. Prescribed radiotherapy doses
	Primary tumor				Lymph nodes
	Total dose [Gy]		Dose per fraction [Gy]		Total dose [Gy]		Dose per fraction [Gy]
Number of patients
n=1	61.0		1.8 (25 fractions)/ 2.0 (8 fractions)		45.0		1.8
n=1	60.4		1.8 (28 fractions)/ 2.0 (5 fractions)		50.4		1.8
n=1	59.4		1.8		59.4		1.8
n=1	59.4		1.8 (5 fractions)/ 2.016 (25 fractions)		54.0		1.8
n=6	59.4		1.8		50.4		1.8
n=2	59.4		1.8		45.0		1.8
n=1	59.4		1.8		39.6		1.8
n=1	56.0		2.0		46.0		2.0
n=1	55.8		1.8		45.0		1.8
n=1	54.0		1.8		50.4		1.8
n=120	50.4		1.8		50.4		1.8
n=4	50.4		1.8		45.0		1.8
n=1	50.4		1.8		43.2		1.8
n=1	50.4		1.8		39.6		1.8
n=1	50.4		1.8 (8 fractions)/ 2.0 (18 fractions)		No lymph node irradiation*		No lymph node irradiation*
n=3	50.4		1.8		No lymph node irradiation*		No lymph node irradiation*
n=1	50.0		2.0		No lymph node irradiation*		No lymph node irradiation*
n=1	45.0		1.8		45.0		1.8
n=1	40.0**		2.0		No lymph node irradiation*		No lymph node irradiation*
*The reasons for the omission of lymph node irradiation were: advanced age/reduced performance status/comorbidities (n=3), pelvic transplant kidney (n=1), Crohn's disease (n=1), and previous irradiation of the prostate up to a total dose of 72.8 Gy (n=1). **The total dose was reduced to 40.0 Gy due to Crohn's disease.
