# Supplementary material for: Volumetric Modulated Arc Therapy Improves Outcomes in Definitive Radiochemotherapy for Anal Cancer Whilst Reducing Acute Toxicities and Increasing Treatment Compliance
Source: Cancers (Basel). 2021 May 21;13(11):2533. doi: 10.3390/cancers13112533 (PMC8196749; doi:10.3390/cancers13112533)
Supplement: Supplementary file 1 [file cancers-13-02533-s001.zip › Table S2.xlsx]

## Sheet: Tabelle1
Table S2a. Prescribed radiotherapy doses and tumor stage (T1-3 vs. T4)
	Tumor stage (TNM)
Prescribed radiotherapy dose to the primary tumor [Gy]	T1-3		T4		p-value
>50.4 Gy	12 (9.2%)		4 (22.2%)		0.09*
≤50.4 Gy	119 (90.8%)		14 (77.8%)
*For comparison of treatment groups, we used the chi-square test.
Table S2b. Prescribed radiotherapy doses and tumor stage (T0-2 vs. T3-4)
	Tumor stage (TNM)
Prescribed radiotherapy dose to the primary tumor [Gy]	T0-2		T3-4		p-value
>50.4 Gy	7 (8.1%)		9 (14.3%)		0.23*
≤50.4 Gy	79 (91.9%)		54 (85.7%)
*For comparison of treatment groups, we used the chi-square test.
